# Supplementary material for: Autistic Traits Are Not a Strong Predictor of Binocular Rivalry Dynamics
Source: Front Neurosci. 2018 May 17;12:338. doi: 10.3389/fnins.2018.00338 (PMC5967175; doi:10.3389/fnins.2018.00338)
Supplement: Supplementary file 1 [file Data_Sheet_1.xlsx]

## Sheet: DataSheetCSVNew
ID	AQ_score	central_complex_medmx	central_complex_switchrate	central_complex_revrate	central_simple_medmx	central_simple_switchrate	central_simple_revrate	central_scramble_medmx	central_scramble_switchrate	central_scramble_revrate	peripheral_complex_medmx	peripheral_complex_switchrate	peripheral_complex_revrate	peripheral_simple_medmx	peripheral_simple_switchrate	peripheral_simple_revrate	peripheral_scramble_medmx	peripheral_scramble_switchrate	peripheral_scramble_revrate
p001	9	1.161	0.255	0.033	0.814	0.348	0.033	0.672	0.236	0.017	2.459	0.311	0.033	0.551	0.408	0.05	1.679	0.311	0.05
p002	4	0.893	0.382	0.117	0.652	0.605	0.117	0.927	0.315	0.083	1.357	0.197	0.083	0.931	0.315	0.133	1.078	0.241	0.067
p003	6	1.336	0.232	0.117	0.894	0.418	0.1	1.29	0.266	0.133	1.102	0.3	0.117	1.143	0.299	0.117	2.238	0.228	0.2
p004	13	1.211	0.239	0.15	0.718	0.322	0.117	1.402	0.263	0.2	0.91	0.367	0.15	0.802	0.468	0.167	1.833	0.32	0.167
p005	11	1.035	0.321	0.05	0.689	0.492	0.117	1.828	0.254	0.25	1.62	0.327	0.183	1.27	0.397	0.15	2.689	0.239	0.167
p006	31	3.892	0.144	0.117	1.971	0.25	0.233	3.875	0.134	0.167	2.18	0.105	0.1	2.647	0.197	0.233	3.62	0.122	0.133
p007	32	6.948	0.17	0	.	0.193	0.017	2.94	0.198	0.017	0	0.159	0	.	0.179	0.017	3.85	0.081	0.017
p008	42	1.177	0.282	0.083	1.035	0.304	0	1.47	0.268	0.05	1.002	0.317	0.017	1.967	0.288	0.217	2.2	0.238	0.133
p009	36	3.265	0.236	0.05	1.186	0.351	0.133	1.996	0.26	0.167	2.087	0.215	0.217	2.539	0.18	0.1	3.428	0.201	0.233
p011	27	2.033	0.248	0.15	2.397	0.233	0.167	2.443	0.252	0.117	2.038	0.244	0.217	2.631	0.206	0.167	4.146	0.147	0.083
p012	10	1.942	0.211	0.167	2.155	0.309	0.183	1.983	0.186	0.2	3.115	0.132	0.25	1.487	0.324	0.35	2.531	0.192	0.217
p013	21	0.902	0.318	0.033	0.539	0.439	0.067	0.685	0.392	0.033	0.714	0.33	0.033	0.877	0.34	0.1	0.522	0.36	0.117
p014	17	1.099	0.297	0.083	1.19	0.371	0.117	1.737	0.229	0.117	1.328	0.33	0.3	0.902	0.436	0.15	1.52	0.306	0.2
p015	16	5.027	0.144	0.067	4.41	0.212	0.117	.	0.108	0.083	3.712	0.105	0.067	6.572	0.134	0.117	6.982	0.112	0.05
p016	10	1.466	0.284	0.15	1.516	0.344	0.367	1.09	0.244	0.133	1.77	0.222	0.2	2.856	0.224	0.1	2.155	0.242	0.217
p017	24	2.155	0.316	0.133	1.152	0.437	0.083	1.946	0.227	0.117	1.202	0.362	0.183	2.426	0.307	0.117	1.72	0.376	0.183
p018	8	1.933	0.2	0.117	0.985	0.392	0.083	2.121	0.251	0.033	2.722	0.222	0.117	1.962	0.212	0.117	1.737	0.321	0.1
p019	29	2.731	0.228	0.267	2.543	0.3	.	3.725	0.169	0.467	2.722	0.183	0.133	2.706	0.216	0.483	7.503	0.121	0.233
p020	17	.	0.242	0	5.353	0.383	.	.	0.359	0	5.683	0.274	0.033	6.652	0.229	0.017	.	0.291	0
p021	26	1.486	0.318	0.167	0.818	0.313	0.117	0.626	0.308	0.133	0.831	0.329	0.183	1.144	0.497	0.317	0.977	0.368	0.183
p023	21	1.203	0.215	0.05	0.676	0.393	0.2	1.545	0.238	0.15	1.202	0.352	0.2	1.257	0.352	0.25	1.591	0.359	0.117
p024	25	7.408	0.049	0.067	4.151	0.131	0.283	.	0.072	0.133	1.136	0.212	0.067	1.825	0.297	0.133	2.823	0.172	0.067
p025	25	0.759	0.367	0.067	1.269	0.377	0.1	1.219	0.406	0.133	1.482	0.332	0.183	1.336	0.366	0.3	1.424	0.337	0.283
p026	27	1.449	0.204	0.15	1.09	0.282	0.3	2.021	0.196	0.167	1.565	0.229	0.1	0.952	0.31	0.2	1.119	0.238	0.283
p027	26	4.451	0.194	0.1	1.436	0.206	0.117	2.155	0.221	0.033	4.288	0.11	0.05	2.33	0.236	0.117	1.754	0.216	0.1
p028	14	1.031	0.247	0.1	0.618	0.473	0.1	1.921	0.201	0.183	1.682	0.25	0.217	2.422	0.264	0.233	1.87	0.247	0.2
p029	20	0.935	0.26	0.05	0.685	0.45	0.1	0.701	0.367	0.133	0.877	0.377	0.133	0.493	0.46	0.167	0.826	0.338	0.167
p030	23	0.609	0.324	0.067	0.435	0.453	0.033	0.685	0.322	0.067	2.008	0.393	0.017	1.507	0.504	0.017	0.714	0.592	0.033
p031	15	3.708	0.199	0.083	2.054	0.308	0.267	3.19	0.251	0.2	2.555	0.274	0.2	2.004	0.366	0.233	1.862	0.277	0.233
p032	13	.	0.297	0	0.969	0.462	0.083	0.99	0.247	0.05	1.67	0.309	0	3.265	0.232	0.1	3.407	0.241	0.05
p033	12	2.488	0.182	0.05	1.945	0.243	0.2	4.434	0.154	0.1	2.196	0.179	0.2	1.365	0.304	0.283	1.737	0.227	0.133
p034	15	2.071	0.191	0.133	0.914	0.354	0.117	3.803	0.129	0.167	2.413	0.159	0.083	2.413	0.175	0.2	2.121	0.178	0.1
p035	11	3.419	0.306	0	1.712	0.393	0.017	4.325	0.168	0.017	3.966	0.39	0	0	0.532	0	1.411	0.404	0
p037	14	1.535	0.277	0.167	1.039	0.406	0.233	1.298	0.318	0.133	1.921	0.279	0.117	1.261	0.356	0.167	1.449	0.26	0.167
p038	21	1.962	0.246	0.1	1.654	0.29	0.117	1.929	0.242	0.1	1.57	0.24	0.133	3.14	0.22	0.167	4.25	0.178	0.15
p039	5	0.518	0.33	0.1	0.522	0.469	0.033	0.442	0.373	0.067	0.709	0.276	0.083	0.843	0.301	0.117	1.039	0.22	0.117
p040	21	2.038	0.201	0.15	1.365	0.27	0.15	1.411	0.218	0.133	1.92	0.258	0.133	1.607	0.363	0.233	2.864	0.226	0.15
p041	34	1.269	0.356	0.217	0.426	0.494	0.1	1.411	0.322	0.1	0.797	0.405	0.117	1.536	0.37	0.233	1.478	0.314	0.15
p042	5	0.894	0.302	0.05	0.468	0.462	0.067	1.069	0.241	0.117	0.614	0.341	0.083	0.501	0.443	0.067	0.986	0.292	0.15
p043	15	3.615	0.128	0.033	3.874	0.159	0.017	3.457	0.064	0.017	5.945	0.098	0.017	6.884	0.088	0.033	1.804	0.052	0.017
p044	20	3.261	0.127	0.167	2.55	0.18	0.083	2.964	0.156	0.05	1.991	0.238	0.167	3.432	0.152	0.167	3.924	0.203	0.15
p045	25	0.634	0.298	0.1	0.555	0.447	0.167	1.01	0.32	0.133	1.035	0.257	0.117	0.785	0.513	0.183	1.302	0.276	0.117
p046	4	1.348	0.313	0.167	0.998	0.434	0.2	1.566	0.331	0.167	1.453	0.31	0.4	1.236	0.404	0.3	2.012	0.299	0.283
